# Supplementary material for: Systematics and phylogeny of the Zygodactylidae (Aves, Neognathae) with description of a new species from the early Eocene of Wyoming, USA
Source: PeerJ. 2018 Jun 25;6:e4950. doi: 10.7717/peerj.4950 (PMC6022727; doi:10.7717/peerj.4950)
Supplement: Supplemental Information 1 [file peerj-06-4950-s001.nex]

#NEXUS
[written Wed May 09 09:08:12 EDT 2018 by Mesquite  version 3.40 (build 877) at ADAMSMac-Pro.local/198.21.142.173]

BEGIN TAXA;
	TITLE Taxa;
	DIMENSIONS NTAX=26;
	TAXLABELS
		'Eozygodactylus americanus (USNM 299821)' 'Eozygodactylus americanus (WDC-CGR-014)' 'Eozygodactylus americanus (FMNH PA 770)' Eozygodactylus_americanus_SST 'Zygodactylus grandei (FMNH PA 726)' 'Zygodactylus grandei (UWGM 40705)' Zygodactylus_grandei_SST Zygodactylus_luberonensis Primozygodactylus_ballmani Primozygodactylus_danielsi Primozygodactylus_eunjooae Primozygodactylus_major Primozygodactylus_quintus Primozygodactylus_longibrachium Primoscens_minutus 'Zygodactylidae indet. (UWGM 21421)' 'Zygodactylidae indet. (FMNH PA 757)' 'Zygodactylidae indet. (UWGM 40363)' Zygodactylus_ignotus Zygodactylus_grivensis 'Passeriformes (oscine and sub-oscine SST)' Acanthisitta_chloris Jamna_szybiaki Nestor_spp. Cyrilavis_colburnorum Piciformes_SST 
	;

END;


BEGIN CHARACTERS;
	TITLE  Character_Matrix;
	DIMENSIONS  NCHAR=50;
	FORMAT DATATYPE = STANDARD GAP = - MISSING = ? SYMBOLS = "  0 1 2 3";
	CHARSTATELABELS 
		1 'Skull: narial opening, shape' /  'Narial opening elongate and sub-rectangular' ovoid,
		2 'Skull: narial opening, length' /  Greater_than_50%_of_length_of_rostrum Equal_to_or_less_than_50%_of_rostrum,
		3 'Skull: jugal curvature' /  Jugal_bowed_ventrally Jugal_straight_or_concave_ventrally,
		4 'Mandible: symphysis' /  short long,
		5 'Mandible: mandibular fenestrae' /  absent small large,
		6 'Presacral vertebrae: quantity' /  less_than_or_equal_to_19 more_than_19,
		7 'Caudal vertebrae: pygostyle: shape' /  'small, rouned dorsal margin' 'large, bladelike, dorsally projecting',
		8 'Furcula: apophysis: size' /  small 'large and blade-like',
		9 'Furcula: omal extremity shape' /  'reduced,_outline_linear' Wide_subtriangular_omal_extremity,
		10 'Scapula: acromion, size' /  moderate large,
		11 'Scapula: acromium' /  single bifurcated,
		12 'Coracoid: acrocoracoid process: shape' /  not_hooked hooked,
		13 'Coracoid: procoracoid process, size' /  Completely_reduced Developed_but_small Moderate_size Very_large,
		14 'Coracoid: medial side, flange' /  'Absent,_margin_straight' 'Present,_margin_convex',
		15 'Sternum: spina externa: bifurcation' /  not_bifurcated bifurcated,
		16 'Sternum: lateral and medial notches' /  2_notches 4_notches,
		17 'Sternum: lateral trabeculae, relative extension' /  reach_beyond_caudal_extremities_of_medial_trabeculae of_same_lenght_or_slightly_shorter_than_medial_trabeculae,
		18 'Humerus: dorsal supracondylar process, size' /  absent_or_a_very_small_nub '''Well-developed_but_small''' 'Large,_separated_from_shaft_by_a_small_notch',
		19 'Humerus: dorsal supracondylar process, orientation' /  Parallel_to_shaft_of_humerus Laterally_directed_in_relation_to_humeral_shaft,
		20 'Humerus: bicipital crest, size' /  moderate large 'Exceptionally_large,_pointed',
		21 'Humerus:femur ratio' /  femur_longer_than_humerus Femur_subequal_to_humerus femur_shorter_than_humerus,
		22 'Humerus: m. brachialis origin lat' /  Medially_situated Laterally_situated,
		23 'Humerus: globose humeral head' /  narrow_in_posterior_view globose,
		24 'Humerus: flexor process, size' /  short_nub_extending_only_slightly_distal_to_ventral_condyle Markedly_projecting_distal_to_ventral_condyle,
		25 'Ulna: feather papillae' /  absent present,
		26 'Ulna: olecranon' /  short long,
		27 'Ulna: tarsometatarsus ratio' /  ulna_shorter_than_tarsometatarsus ulna_subequal_to_tarsometatarsus ulna_longer_than_tarsometatarsus,
		28 'Carpometacarpus: dentiform process' /  'Absent,_dorsal_margin_straight' 'Present,_protruberance_midshaft_(''dentiform_process'')',
		29 'Carpometacarpus: intermetacarpal process' /  absent present,
		30 'Carpometacarpus: process fused' /  unfused fused,
		31 'Carpometacarpus, metacarpal III' /  'Somewhat_curved,_concave_dorsally' Straight,
		32 'Carpometacarpus: MCIII relative to length of MCII' /  relatively_equal_in_length MCIII_longer,
		33 'Manual digit III: phalanx 1, shape of posterior margin' /  Distal_margin_straight_or_slightly_tapered Distal_margin_widened,
		34 'Manual digit I: phalanx 2' /  absent present,
		35 'Manual digit II: phalanx 1, shape' /  smooth_and_linear_ventrally '''hooked_ventrally,_as_in_galbulids''' 'convex_ventrally,_as_in_Melopsittacus',
		36 'Manual digit II: phalanx 2, length' /  'over_1/2_length_II:1,_narrow' '~1/2__or_less_than_II:1_stumpy',
		37 'Pelvis: obturator foramen' /  open closed,
		38 'Tibiotarsus: cranial cnemial crest, anterior projection' /  smaller_than_width_of_shaft_of_tibiotarsus subequal_to_width_of_shaft_of_tibiotarsus larger_than_width_of_shaft_of_tibiotarsus,
		39 'Tarsometatarsus: anterior end of trochlea metatarsi IV: marked convexity on lateral tarsometatarsal margin' /  absent present,
		40 'Tarsometatarsus: sulcus on the plantar surface' /  absent present,
		41 'Tarsometatarsus: trochlea metmetatarsal II:plantarly directed projection' /  absent present,
		42 'Tarsometatarsus:humerus ratio' /  Shorter_than_humerus Exceeding_humerus_in_length Subequal_to_humerus,
		43 'Tarsometatarsus: distal, shape of posterior side' /  Distalmost_surface_concave_plantarly Trochlea_aligned_linearly,
		44 'Tarsometatarsus: accessory trochlea' /  absent present,
		45 'Tarsometatarsus: trochlea accessoria (if present), shape and length' /  'bulbous,_reaches_at_least_to_middle_of_tm_III' Does_not_reach_to_middle_of_TMIII,
		46 'Tarsometatarsus: metatarsal III: tubercle on lateral margin' /  absent present,
		47 'Pedal digit II: phalanx 1' /  'Less_than_one_third_the_length_of_2:2' 'Longer_than_one_third_length_of_2:1',
		48 'Pedal digit III:tmt ratio' /  Greater_or_equal_to_%85 Less_than_%85,
		49 'Unguals: degree of curvature' /  Slight_curve moderate_curve Very_curved,
		50 'Pedal digits: Distal ungual of third ungual: percentage remainder of third digit' /  '''distal_ungual_<25%_length_of_remainder_of_third_digit''' distal_ungual_of_third_digit_greater_or_equal_25%_length_of_remainder_of_third_digit ; 
	MATRIX
	'Eozygodactylus americanus (USNM 299821)'  0000?????00021?10210-10100-010011001?--????-??????
	'Eozygodactylus americanus (WDC-CGR-014)'  ???00????0?021?102100??10?001001?00?01???101?01000
	'Eozygodactylus americanus (FMNH PA 770)'  ??????0?????????????????0????????????1??1?010?1000
	Eozygodactylus_americanus_SST              00000?0??00021?10210010100001001100101??1101001000
	'Zygodactylus grandei (FMNH PA 726)'       0000?1???00021?112102?01000110111101?1111101001001
	'Zygodactylus grandei (UWGM 40705)'        ???????0?000?1?1121?????0??1101?1?????????????????
	Zygodactylus_grandei_SST                   0000?1?0?00021?112102?01000110111101?1111101001001
	Zygodactylus_luberonensis                  ??000???10?0000?-11-0111000110110100?111110-001000
	Primozygodactylus_ballmani                 000?0????-?011??-10111010?01??1?010?1000?101101110
	Primozygodactylus_danielsi                 000?0???100011??1101110100111000010010001101100110
	Primozygodactylus_eunjooae                 000?????110?11??---111?10?111?0?0-0??-000101101110
	Primozygodactylus_major                    000?0??111?011??110111010?2110??010?10000201101110
	Primozygodactylus_quintus                  000??0??110011?1110111?1?00?1?100?00?????101??0?10
	Primozygodactylus_longibrachium            ????????110011?????1??????2????????0?????2011?1111
	Primoscens_minutus                         ???????????????????????????110?0??????????????????
	'Zygodactylidae indet. (UWGM 21421)'       ?????????????????????????????????????2????01??1?00
	'Zygodactylidae indet. (FMNH PA 757)'      000???????????????????????????????????????????????
	'Zygodactylidae indet. (UWGM 40363)'       000???????????????????????????????????????????????
	Zygodactylus_ignotus                       ???????????????????????????????1?????1?01?0100????
	Zygodactylus_grivensis                     ??????????????????????????????????????????01?0????
	'Passeriformes (oscine and sub-oscine SST)'{0 1}{0 1}0{0 1}{1 2}10111{0 1}1001{0 1}0{1 2}{0 1}1{2 3}1{0 1}111{1 2}1110?00{0 2}102000{0 1}10-011{1 2}1
	Acanthisitta_chloris                       001?11011?001?11-11021-1110?111?{0 1}0??12000110-01120
	Jamna_szybiaki                             001?0?11???0?000?2002??101??110100?0?0????????????
	Nestor_spp.                                110??00001113000-0-2100011000-1?002?11001001011?2?
	Cyrilavis_colburnorum                      11100000000131?110?12000?0200?1000?0?0??100111?121
	Piciformes_SST                             1111111011101011111121011110110?00{0 1}?100010010011{1 2}1

;

END;
BEGIN ASSUMPTIONS;
	OPTIONS DEFTYPE = unord PolyTcount = MINSTEPS;
	TYPESET * UNTITLED   =  unord:  1 -  50;

END;

BEGIN MESQUITECHARMODELS;
	CharModel 'Mk1 Model (Markov 1 parameter)' (Mk1) = 
		 rate ?  maxState 1;

	ProbModelSet * UNTITLED   =  'Mk1 (est.)':  1 -  3 9 -  10 13 -  14 17 -  24 27 -  43;
END;

BEGIN TREES;
	Title 'Trees from "Ch1matrixJ.nex"';
	ID 015bee5a23931;
	LINK Taxa = Taxa;
	TRANSLATE
[0] 		n0 'Eozygodactylus americanus (USNM 299821)',
[1] 		n1 'Eozygodactylus americanus (WDC-CGR-014)',
[2] 		n2 'Eozygodactylus americanus (FMNH PA 770)',
[3] 		n3 Eozygodactylus_americanus_SST,
[4] 		n4 'Zygodactylus grandei (FMNH PA 726)',
[5] 		n5 'Zygodactylus grandei (UWGM 40705)',
[6] 		n6 Zygodactylus_grandei_SST,
[7] 		n7 Zygodactylus_luberonensis,
[8] 		n8 Primozygodactylus_ballmani,
[9] 		n9 Primozygodactylus_danielsi,
[10] 		n10 Primozygodactylus_eunjooae,
[11] 		n11 Primozygodactylus_major,
[12] 		n12 Primozygodactylus_quintus,
[13] 		n13 Primozygodactylus_longibrachium,
[14] 		n14 Primoscens_minutus,
[15] 		n15 'Zygodactylidae indet. (UWGM 21421)',
[16] 		n16 'Zygodactylidae indet. (FMNH PA 757)',
[17] 		n17 'Zygodactylidae indet. (UWGM 40363)',
[18] 		n18 Zygodactylus_ignotus,
[19] 		n19 Zygodactylus_grivensis,
[20] 		n20 'Passeriformes (oscine and sub-oscine SST)',
[21] 		n21 Acanthisitta_chloris,
[22] 		n22 Jamna_szybiaki,
[23] 		n23 Nestor_spp.,
[24] 		n24 Cyrilavis_colburnorum,
[25] 		n25 Piciformes_SST;
	TREE 'PAUP 1++++' = ((((n0,n1),n4),(n9,n11,n10,n8),n7,(n20,n21)),n25,n23);

END;


BEGIN MacClade;
	Version 4.0 84;
	LastModified -881313808;
	FileSettings '1' '9' '1' '0';
	Singles 000;
	Editor 0001100111111110010001001 '1' '24' Geneva '9' '302' '1' all;
	EditorPosition '62' '329' '675' '781';
	TreeWindowPosition '46' '6' '755' '1230';
	ListWindow Characters closed Geneva '9' '50' '25' '273' '949' 000;
	ListWindow Taxa closed Geneva '9' '311' '826' '273' '417' 100000;
	ListWindow Trees closed Geneva '9' '458' '73' '129' '379';
	ListWindow TypeSets closed Geneva '9' '50' '10' '276' '490';
	ListWindow WtSets closed Geneva '9' '50' '10' '276' '490';
	ListWindow ExSets closed Geneva '9' '50' '10' '276' '490';
	ListWindow CharSets closed Geneva '9' '50' '10' '129' '181';
	ListWindow TaxSets closed Geneva '9' '50' '10' '276' '490';
	ListWindow CharPartitions closed Geneva '9' '50' '10' '276' '490';
	ListWindow CharPartNames closed Geneva '9' '50' '10' '276' '490';
	ListWindow WtSets closed Geneva '9' '50' '10' '276' '490';
	ChartWindowPosition '52' '30' '686' '964';
	StateNamesSymbols open Geneva '9' '10' '50' '30' '192' '220';
	WindowOrder States;
	OtherSymbols & / 00 ? -;
	Correlation '0' '0' '1000' '0' '0' 10011010;
	Salmo 00000001;
	EditorFile '2';
	ExportHTML _ MOSS '100' 110000;
	PrettyPrint 10;
	EditorToolsPosition '620' '217' '115' '165';
	TreeToolsPosition '620' '9' '126' '138';
	TreeWindowProgram 10;
	TreeWindow 0001;
	Continuous '0' '3' 1;
	Calculations 0000001;
	SummaryMode '0' '0' 0;
	Charts Geneva '9' ( normal ) 0010;
	NexusOptions '0' '0' '50' 001011011;
	TipLabel '1';
	TreeFont Geneva '9' ( normal );
	TreeShape 1.0 1.0 1101;
	TraceLabels 0101;
	ChartColors '0' '0' '65535' '9' '0' 1;
	ChartBiggestSpot 1;
	ChartPercent 10;
	ChartBarWidth '211' 1;
	ChartVerticalAxis 10101;
	ChartMinMax '0';
	TraceAllChangesDisplay '0' 1;
	BarsOnBranchesDisplay '1' '0' '60000' '10000' '10000' '10000' '10000' '60000' '65000' '65000' '65000' '6' '1' 0000111;
	ContinuousBranchLabels 0;
	AllStatesBranchLabels 1;
	IndexNotation '2' 1;
	PrintTree 10.00 '2' '2' '2' '2' '2' '2' '2' '2' '2' '2' '2' Geneva '9' ( normal ) Geneva '10' ( normal ) Geneva '9' ( normal ) Geneva '9' ( normal ) Geneva '9' ( bold ) Geneva '9' ( normal ) Geneva '9' ( normal ) '0' '0' '0' '0' '0' '0' '0' '0' '0' '0' '0' '0' '0' '0' '0' '0' '0' '0' '0' '0' '0' '0' '0' '0' '0' '0' '0' '0' '0' '0' '1' '1' '1' '1' '-24453' '-18824' '-39' '4' '-40' '0' '1' '2' '1' '8' '0' '0' '0' '2' 1000111000000000000100000111000;
	MatchChar 00 .;
	EntryInterpretation 01;
	ColorOptions 00;
	TreeTools '0' '5' '4' '0' '10' '4' '1' 00100111111101110;
	EditorTools '0' '0' '0' '1000' '0' '0' '6' '3' '0' 100000101110001;
	PairAlign '2' '2' '3' '2' '1' '1' '2' '1' '3' 1010;
	BothTools '1';

END;
Begin MESQUITE;
		MESQUITESCRIPTVERSION 2;
		TITLE AUTO;
		tell ProjectCoordinator;
		timeSaved 1525871293015;
		getEmployee #mesquite.minimal.ManageTaxa.ManageTaxa;
		tell It;
			setID 0 1229652463947912681;
			tell It;
				setDefaultOrder  0 1 17 28 3 4 29 8 36 12 34 35 24 25 23 18 19 20 21 22 37 39 14 40 16 38;
				attachments ;
			endTell;
		endTell;
		getEmployee #mesquite.charMatrices.ManageCharacters.ManageCharacters;
		tell It;
			setID 0 5331935699827062183;
			tell It;
				setDefaultOrder  0 2 1 41 47 45 48 38 3 4 50 49 5 6 39 40 7 8 9 10 11 12 13 14 42 46 15 16 17 18 19 20 21 22 23 24 25 26 27 28 29 30 31 32 33 44 34 35 36 37;
				attachments ;
			endTell;
			mqVersion 340;
			checksumv 0 3 1948118165 null  getNumChars 50 numChars 50 getNumTaxa 26 numTaxa 26   short true   bits 2305843009213693967   states 15   sumSquaresStatesOnly 2706.0 sumSquares -8.762203435012037E19 longCompressibleToShort false usingShortMatrix true   NumFiles 1 NumMatrices 1;
			mqVersion;
		endTell;
		getWindow;
		tell It;
			suppress;
			setResourcesState false false 100;
			setPopoutState 400;
			setExplanationSize 0;
			setAnnotationSize 0;
			setFontIncAnnot 0;
			setFontIncExp 0;
			setSize 1798 972;
			setLocation 18 23;
			setFont SanSerif;
			setFontSize 10;
			getToolPalette;
			tell It;
			endTell;
			desuppress;
		endTell;
		getEmployee  #mesquite.minimal.ManageTaxa.ManageTaxa;
		tell It;
			showTaxa #1229652463947912681 #mesquite.lists.TaxonList.TaxonList;
			tell It;
				setTaxa #1229652463947912681;
				getWindow;
				tell It;
					useTargetValue off;
					setTargetValue ;
					newAssistant  #mesquite.lists.TaxonListCurrPartition.TaxonListCurrPartition;
					setExplanationSize 30;
					setAnnotationSize 20;
					setFontIncAnnot 0;
					setFontIncExp 0;
					setSize 1698 900;
					setLocation 18 23;
					setFont SanSerif;
					setFontSize 10;
					getToolPalette;
					tell It;
					endTell;
				endTell;
				showWindow;
				getEmployee #mesquite.lists.ColorTaxon.ColorTaxon;
				tell It;
					setColor Red;
					removeColor off;
				endTell;
				getEmployee #mesquite.lists.TaxonListAnnotPanel.TaxonListAnnotPanel;
				tell It;
					togglePanel off;
				endTell;
			endTell;
		endTell;
		getEmployee  #mesquite.trees.BasicTreeWindowCoord.BasicTreeWindowCoord;
		tell It;
			makeTreeWindow #1229652463947912681  #mesquite.trees.BasicTreeWindowMaker.BasicTreeWindowMaker;
			tell It;
				suppressEPCResponse;
				setTreeSource  #mesquite.trees.StoredTrees.StoredTrees;
				tell It;
					setTreeBlock 1;
					setTreeBlockID 015bee5a23931;
					toggleUseWeights off;
				endTell;
				setAssignedID 1377.1301793628829.6413957915296183401;
				getTreeWindow;
				tell It;
					setExplanationSize 30;
					setAnnotationSize 20;
					setFontIncAnnot 0;
					setFontIncExp 0;
					setSize 1698 900;
					setLocation 18 23;
					setFont SanSerif;
					setFontSize 10;
					getToolPalette;
					tell It;
					endTell;
					getTreeDrawCoordinator #mesquite.trees.BasicTreeDrawCoordinator.BasicTreeDrawCoordinator;
				tell It;
					suppress;
					setTreeDrawer  #mesquite.trees.SquareTree.SquareTree;
					tell It;
						setNodeLocs #mesquite.trees.NodeLocsStandard.NodeLocsStandard;
						tell It;
							branchLengthsToggle off;
							toggleScale on;
							toggleBroadScale off;
							toggleCenter on;
							toggleEven on;
							setFixedTaxonDistance 0;
						endTell;
						setEdgeWidth 6;
						orientUp;
						setCornerMode Right_Angle  50;
					endTell;
					setBackground White;
					setBranchColor Black;
					showNodeNumbers off;
					showBranchColors on;
					labelBranchLengths off;
					centerBrLenLabels on;
					showBrLensUnspecified on;
					showBrLenLabelsOnTerminals on;
					setBrLenLabelColor 0 0 255;
					setNumBrLenDecimals 6;
					desuppress;
					getEmployee #mesquite.trees.BasicDrawTaxonNames.BasicDrawTaxonNames;
					tell It;
						setColor Black;
						toggleColorPartition on;
						toggleColorAssigned off;
						toggleShadePartition off;
						toggleShowFootnotes on;
						toggleNodeLabels on;
						toggleCenterNodeNames off;
						toggleShowNames on;
						namesAngle ?;
					endTell;
				endTell;
					setTreeNumber 0;
					setTree '(1,2,5,6,8,10,11,12,9,21,26,22,24);';
					setDrawingSizeMode 0;
					toggleLegendFloat on;
					scale 0;
					toggleTextOnTree off;
					togglePrintName on;
					showWindow;
				endTell;
				desuppressEPCResponse;
				getEmployee #mesquite.trees.ColorBranches.ColorBranches;
				tell It;
					setColor Red;
					removeColor off;
				endTell;
				getEmployee #mesquite.ornamental.BranchNotes.BranchNotes;
				tell It;
					setAlwaysOn off;
				endTell;
				getEmployee #mesquite.ornamental.ColorTreeByPartition.ColorTreeByPartition;
				tell It;
					colorByPartition off;
				endTell;
				getEmployee #mesquite.ornamental.DrawTreeAssocDoubles.DrawTreeAssocDoubles;
				tell It;
					setOn on;
					toggleShow consensusFrequency;
					toggleShow posteriorProbability;
					toggleShow bootstrapFrequency;
					toggleShow consensusFrequency;
					toggleShow posteriorProbability;
					toggleShow bootstrapFrequency;
					setDigits 4;
					setThreshold ?;
					writeAsPercentage off;
					toggleCentred on;
					toggleHorizontal on;
					toggleWhiteEdges on;
					toggleShowOnTerminals on;
					setFontSize 10;
					setOffset 0  0;
				endTell;
				getEmployee #mesquite.ornamental.DrawTreeAssocStrings.DrawTreeAssocStrings;
				tell It;
					setOn on;
					toggleCentred on;
					toggleHorizontal on;
					setFontSize 10;
					setOffset 0  0;
					toggleShowOnTerminals on;
				endTell;
				getEmployee #mesquite.trees.TreeInfoValues.TreeInfoValues;
				tell It;
					panelOpen false;
				endTell;
			endTell;
		endTell;
		getEmployee  #mesquite.charMatrices.BasicDataWindowCoord.BasicDataWindowCoord;
		tell It;
			showDataWindow #5331935699827062183 #mesquite.charMatrices.BasicDataWindowMaker.BasicDataWindowMaker;
			tell It;
				getWindow;
				tell It;
					getTable;
					tell It;
						rowNamesWidth 251;
					endTell;
					setExplanationSize 30;
					setAnnotationSize 20;
					setFontIncAnnot 0;
					setFontIncExp 0;
					setSize 1698 900;
					setLocation 18 23;
					setFont SanSerif;
					setFontSize 10;
					getToolPalette;
					tell It;
						setTool mesquite.charMatrices.BasicDataWindowMaker.BasicDataWindow.ibeam;
					endTell;
					setActive;
					setTool mesquite.charMatrices.BasicDataWindowMaker.BasicDataWindow.ibeam;
					colorCells  #mesquite.charMatrices.NoColor.NoColor;
					colorRowNames  #mesquite.charMatrices.TaxonGroupColor.TaxonGroupColor;
					colorColumnNames  #mesquite.charMatrices.CharGroupColor.CharGroupColor;
					colorText  #mesquite.charMatrices.NoColor.NoColor;
					setBackground White;
					toggleShowNames on;
					toggleShowTaxonNames on;
					toggleTight off;
					toggleThinRows off;
					toggleShowChanges on;
					toggleSeparateLines off;
					toggleShowStates on;
					toggleAutoWCharNames on;
					toggleAutoTaxonNames off;
					toggleShowDefaultCharNames off;
					toggleConstrainCW on;
					toggleBirdsEye off;
					toggleShowPaleGrid off;
					toggleShowPaleCellColors off;
					toggleShowPaleExcluded off;
					togglePaleInapplicable on;
					toggleShowBoldCellText off;
					toggleAllowAutosize on;
					toggleColorsPanel off;
					toggleDiagonal on;
					setDiagonalHeight 80;
					toggleLinkedScrolling on;
					toggleScrollLinkedTables off;
				endTell;
				showWindow;
				getWindow;
				tell It;
					forceAutosize;
				endTell;
				getEmployee #mesquite.charMatrices.AlterData.AlterData;
				tell It;
					toggleBySubmenus off;
				endTell;
				getEmployee #mesquite.charMatrices.ColorByState.ColorByState;
				tell It;
					setStateLimit 9;
					toggleUniformMaximum on;
				endTell;
				getEmployee #mesquite.charMatrices.ColorCells.ColorCells;
				tell It;
					setColor Red;
					removeColor off;
				endTell;
				getEmployee #mesquite.categ.StateNamesEditor.StateNamesEditor;
				tell It;
					makeWindow;
					tell It;
						getTable;
						tell It;
							rowNamesWidth 565;
						endTell;
						setExplanationSize 30;
						setAnnotationSize 20;
						setFontIncAnnot 0;
						setFontIncExp 0;
						setSize 1698 900;
						setLocation 18 23;
						setFont SanSerif;
						setFontSize 10;
						getToolPalette;
						tell It;
							setTool mesquite.categ.StateNamesEditor.StateNamesWindow.ibeam;
						endTell;
						rowsAreCharacters on;
						toggleConstrainChar on;
						toggleConstrainCharNum 3;
						togglePanel off;
						toggleSummaryPanel off;
					endTell;
					showWindow;
				endTell;
				getEmployee #mesquite.categ.StateNamesStrip.StateNamesStrip;
				tell It;
					showStrip off;
				endTell;
				getEmployee #mesquite.charMatrices.AnnotPanel.AnnotPanel;
				tell It;
					togglePanel off;
				endTell;
				getEmployee #mesquite.charMatrices.CharReferenceStrip.CharReferenceStrip;
				tell It;
					showStrip off;
				endTell;
				getEmployee #mesquite.charMatrices.QuickKeySelector.QuickKeySelector;
				tell It;
					autotabOff;
				endTell;
				getEmployee #mesquite.charMatrices.SelSummaryStrip.SelSummaryStrip;
				tell It;
					showStrip off;
				endTell;
				getEmployee #mesquite.categ.SmallStateNamesEditor.SmallStateNamesEditor;
				tell It;
					panelOpen true;
				endTell;
			endTell;
		endTell;
		endTell;
end;
